# Supplementary material for: The Role of EEG in the Diagnosis, Prognosis and Clinical Correlations of Dementia with Lewy Bodies—A Systematic Review
Source: Diagnostics (Basel). 2020 Aug 20;10(9):616. doi: 10.3390/diagnostics10090616 (PMC7555753; doi:10.3390/diagnostics10090616)
Supplement: Supplementary file 1 [file diagnostics-10-00616-s001.zip]

Archive with 2 entries (2 files):
- Supplemental file-1 tables S1-S6 Diagnostics.pdf
- Supplemental file-2 systematic review extraction  forms Diagnostics.pdf
